# Supplementary material for: Hypercoagulable Rotational Thromboelastometry During Hospital Stay Is Associated with Post-Discharge DLco Impairment in Patients with COVID-19-Related Pneumonia
Source: Viruses. 2024 Dec 14;16(12):1916. doi: 10.3390/v16121916 (PMC11680182; doi:10.3390/v16121916)
Supplement: Supplementary file 1 [file viruses-16-01916-s001.zip]

Archive with 1 entries (1 files):
- viruses-3326281-supplementary.pdf
